# Supplementary material for: Immobilization of Horseradish Peroxidase onto Montmorillonite/Glucosamine–Chitosan Composite for Electrochemical Biosensing of Polyphenols
Source: Biosensors (Basel). 2024 May 29;14(6):278. doi: 10.3390/bios14060278 (PMC11201438; doi:10.3390/bios14060278)
Supplement: Supplementary file 1 [file biosensors-14-00278-s001.zip]

Archive with 1 entries (1 files):
- biosensors-2965153-supplementary.pdf
